# Supplementary material for: HERV6196 as an enhancer with oncogenic potential in rectal cancer
Source: Microbiol Spectr. 2025 Dec 8;14(1):e00788-25. doi: 10.1128/spectrum.00788-25 (PMC12772286; doi:10.1128/spectrum.00788-25)
Supplement: Table S1 — The differentially expressed HERVs using the DESeq2 package. [file spectrum.00788-25-s0002.xlsx]

## Sheet: GSE50760
HERV	baseMean	log2FoldChange	lfcSE	stat	pvalue	padj
1064	2.3307	-1.67156	0.527768	-3.16723	0.00153896	0.0156911
1066	1.23404	1.8049	0.628687	2.8709	0.00409307	0.0346801
1074	1.50284	3.5873	1.10356	3.25067	0.00115134	0.0135556
1075	0.817856	2.46275	0.764868	3.21984	0.00128261	0.0142529
1118	1.70333	1.61733	0.583238	2.77302	0.00555392	0.044297
1342	24.0989	-1.33438	0.472165	-2.82609	0.00471199	0.0385137
1412	10.3491	1.45739	0.352146	4.1386	3.49438e-05	0.000934038
1419	1.18545	-2.18765	0.689203	-3.17417	0.00150265	0.0154804
1452	9.68972	2.90674	0.807915	3.59783	0.000320881	0.00511857
1475	44.9689	1.56419	0.514366	3.04101	0.00235787	0.021978
1503	3.1137	3.47197	1.22551	2.83309	0.00461002	0.0379943
1520	61.4218	-1.3581	0.396391	-3.42616	0.000612185	0.0086493
1744	23.5248	1.38125	0.48266	2.86174	0.00421327	0.0350161
1757	7.40609	5.44458	1.21603	4.47734	7.55791e-06	0.000298991
1764	4.27625	-2.3552	0.55964	-4.20842	2.57165e-05	0.000794802
1982	7.53989	1.6665	0.501271	3.32454	0.000885635	0.0115249
1997	1.27139	3.56016	1.14695	3.10403	0.00190904	0.0188804
1999	13.88	3.59541	1.25272	2.87008	0.00410364	0.0346801
2003	46.5014	3.77341	0.672248	5.61312	1.98706e-08	2.80744e-06
2022	58.3037	1.01437	0.250447	4.05021	5.11711e-05	0.00120496
2042	2.41096	3.9358	1.01002	3.89675	9.74911e-05	0.00203631
2297	3.18687	-1.62577	0.505903	-3.2136	0.00131082	0.0144044
2303	3.12145	1.56538	0.476582	3.2846	0.00102127	0.012756
2365	14.8593	4.74953	1.10002	4.31767	1.57683e-05	0.000556959
2415	5.08125	2.17984	0.740935	2.94201	0.0032609	0.0290544
2466	2.12997	1.79424	0.532368	3.3703	0.000750863	0.0104592
2468	1.70877	-2.84209	0.622676	-4.56432	5.01119e-06	0.000236003
2648	6.52882	1.42126	0.444351	3.19851	0.0013814	0.0147387
2674	3.26983	-3.20298	0.786235	-4.07383	4.62471e-05	0.00111557
2692	87.0713	2.94153	0.79895	3.68174	0.000231645	0.00381829
2832	1.00344	-2.55112	0.798154	-3.19627	0.00139216	0.0147387
2914	2.82017	4.72923	1.58068	2.99189	0.00277259	0.0249281
2916	9.93251	1.2664	0.460549	2.74977	0.00596376	0.0468564
3066	5.42174	2.16376	0.692502	3.12455	0.00178077	0.0177897
3092	2.01564	3.31304	1.21658	2.72324	0.00646445	0.049948
3171	65.8677	2.27961	0.525116	4.34116	1.41736e-05	0.000519172
3182	5.76318	1.36931	0.388956	3.52047	0.000430784	0.00665695
3194	7.03009	3.32143	0.731159	4.5427	5.5538e-06	0.000249669
3232	21.6364	1.2915	0.443606	2.91136	0.00359859	0.0316662
3340	4.38936	2.56908	0.663522	3.87188	0.000107999	0.00209433
3409	893.38	1.08194	0.28645	3.77704	0.000158702	0.00280279
3452	2.18099	4.5293	1.39877	3.23807	0.00120343	0.0136177
3542	94.3219	1.15594	0.279249	4.13946	3.48125e-05	0.000934038
3551	3.64335	3.58531	0.748706	4.78867	1.67889e-06	9.76719e-05
3553	3.3932	2.67372	0.576089	4.64115	3.46476e-06	0.000171332
3730	1.80726	4.06568	1.25634	3.23611	0.00121169	0.0136177
3732	2.81207	4.89818	1.61178	3.03898	0.00237378	0.021978
3932	3.01341	2.29597	0.835065	2.74945	0.00596957	0.0468564
3987	2.5059	2.77908	0.914549	3.03874	0.0023757	0.021978
4050	123.424	1.26949	0.244944	5.18279	2.18589e-07	1.80154e-05
4098	143.562	6.03684	0.876266	6.88927	5.60784e-12	1.84872e-09
4099	4.8662	3.41036	0.895682	3.80756	0.000140345	0.00261889
4152	43.841	-1.50174	0.539978	-2.78111	0.0054173	0.0439156
4174	6.48293	-1.60456	0.41162	-3.89816	9.69247e-05	0.00203631
4185	269.863	-1.47356	0.308912	-4.77016	1.84079e-06	0.000101141
4270	4.89601	2.22248	0.534264	4.15989	3.18401e-05	0.000899711
4332	25.5842	1.70884	0.414305	4.1246	3.71383e-05	0.000948795
4352	9.6303	1.55388	0.475782	3.26595	0.00109098	0.0129998
4457	35.6743	-1.55037	0.3598	-4.30899	1.64005e-05	0.000559314
4464	13.0808	-1.37236	0.332862	-4.12289	3.74146e-05	0.000948795
4481	55.0954	3.15687	0.816933	3.8643	0.00011141	0.00211893
4627	276.56	3.47504	0.636897	5.45621	4.86402e-08	5.95354e-06
4649	10.746	1.20579	0.321271	3.75319	0.000174598	0.00302942
4719	30.1526	3.5487	0.707875	5.01318	5.35381e-07	3.52994e-05
4721	20.3033	-1.10973	0.335287	-3.30979	0.000933647	0.0119919
4736	215.711	2.18209	0.685749	3.18206	0.00146232	0.0152235
4752	1.68974	1.86688	0.554702	3.36555	0.000763909	0.0104931
4825	289.137	6.22844	0.825067	7.54901	4.38596e-14	2.16886e-11
4849	609.513	1.7552	0.269128	6.52179	6.94732e-11	1.37418e-08
5067	1.94437	3.25995	1.12186	2.90585	0.00366261	0.0317747
526	8.76689	4.58369	1.07903	4.24797	2.15716e-05	0.000688204
5290	843.483	8.86248	1.05732	8.38199	5.20399e-17	5.14675e-14
5305	23.5389	2.35756	0.719923	3.27473	0.00105762	0.012756
5440	9.03356	-1.30867	0.43269	-3.0245	0.00249043	0.0228059
546	16.9924	1.58231	0.451552	3.50416	0.00045805	0.00686381
5480	6.51427	1.37637	0.459255	2.99696	0.00272688	0.0247421
557	7.76915	4.82052	0.939955	5.12846	2.92127e-07	2.22241e-05
559	8.55147	-1.88516	0.472958	-3.98589	6.72285e-05	0.00151111
6007	18.9174	-1.48276	0.452543	-3.27651	0.00105099	0.012756
6028	3.12577	1.69341	0.586881	2.88544	0.00390864	0.0336143
6034	5.04301	-3.02976	0.671188	-4.51403	6.36087e-06	0.000262121
606	1651.3	-1.18202	0.342488	-3.45127	0.000557961	0.00811506
6068	1.4623	2.89786	0.894369	3.24011	0.00119482	0.0136177
6075	2.94027	3.8634	1.32778	2.90967	0.00361808	0.0316662
6114	5.83717	2.48119	0.704388	3.52248	0.000427532	0.00665695
6118	13.6217	4.66706	1.03145	4.52474	6.04694e-06	0.000260018
6119	15.7583	-2.26921	0.417362	-5.43702	5.41779e-08	5.95354e-06
6123	34.6046	2.03882	0.499159	4.08451	4.41705e-05	0.00109212
6125	8.499	-2.68356	0.640203	-4.19173	2.76836e-05	0.000829669
6169	169.912	-1.44226	0.326879	-4.41223	1.02312e-05	0.000389181
6196	63.4667	7.46935	1.09114	6.84547	7.6225e-12	1.88466e-09
6205	3.2348	1.94138	0.520461	3.73012	0.000191391	0.00326355
6215	1.66382	-1.47399	0.478873	-3.07804	0.00208364	0.0202031
704	10.8372	3.01627	0.772563	3.90423	9.45258e-05	0.00203631
836	22.2902	-1.41874	0.339851	-4.1746	2.98516e-05	0.000868331
857	17.2829	-1.50833	0.376565	-4.00551	6.18841e-05	0.00142333
858	32.3336	2.36761	0.609055	3.88735	0.000101343	0.00203631
882	10.0525	-1.07219	0.373914	-2.86746	0.00413776	0.0346801
915	13.1828	4.14215	0.798442	5.18779	2.12807e-07	1.80154e-05
942	46.0601	1.50144	0.385861	3.89113	9.97776e-05	0.00203631
948	2.57351	-1.73558	0.458833	-3.7826	0.000155197	0.00279073
ERV3-1	485.902	1.00674	0.235765	4.27008	1.95406e-05	0.00064419
ERVFRD-2	2.19212	3.44941	1.0018	3.44321	0.000574847	0.00823948
ERVH13q33.3	400.068	4.37887	0.73135	5.98738	2.13248e-09	3.51504e-07
ERVH16q24.1	92.8485	4.28469	0.861134	4.97564	6.50334e-07	4.01987e-05
K-10	19.963	1.10264	0.362893	3.03847	0.0023778	0.021978
W-11	1.1374	2.28065	0.831962	2.7413	0.00611975	0.047657

## Sheet: GSE104836
HERV	baseMean	log2FoldChange	lfcSE	stat	pvalue	padj
1051	45.6114	-2.92538	0.546691	-5.35108	8.74327e-08	1.29899e-05
1066	238.374	4.93995	0.709864	6.95901	3.42661e-12	2.21702e-09
1074	41.4251	2.58263	0.565144	4.56987	4.88027e-06	0.000364331
1128	201.776	-1.13139	0.263535	-4.29313	1.7617e-05	0.000976988
1171	32.0488	-1.30404	0.44767	-2.91294	0.00358042	0.0485985
1412	70.6913	1.16051	0.358813	3.2343	0.0012194	0.0233603
1439	425.461	-1.11104	0.361151	-3.07639	0.00209523	0.0338302
1475	160.24	3.95205	0.66351	5.95628	2.5804e-09	8.3476e-07
1520	93.8433	-1.80802	0.38249	-4.72698	2.27881e-06	0.000192312
1536	17.4354	1.35603	0.389733	3.47938	0.000502569	0.0141375
1537	18.7149	2.46878	0.549518	4.49262	7.03517e-06	0.000454533
1543	23.029	2.20871	0.621292	3.55503	0.000377943	0.0112859
1650	27.6886	-1.41738	0.476423	-2.97505	0.00292938	0.0415031
1658	339.384	1.42313	0.457496	3.11069	0.00186648	0.0309645
1799	12.4646	1.1583	0.380287	3.04585	0.00232022	0.0363189
1805	13.0051	1.38846	0.406178	3.41834	0.000630035	0.0156687
1814	15.9903	1.89806	0.617368	3.07445	0.00210894	0.0338302
1824	30.2646	-1.44633	0.320362	-4.51465	6.34201e-06	0.000439637
1855	804.943	-1.01761	0.278559	-3.65313	0.000259059	0.00834598
1885	25.7768	-1.26996	0.422935	-3.00272	0.00267579	0.0390504
1939	60.2666	-1.11368	0.270037	-4.12418	3.72063e-05	0.00167947
2003	116.935	3.58282	0.630723	5.6805	1.343e-08	2.60676e-06
2070	19.153	1.60627	0.537282	2.98963	0.00279313	0.040159
2184	26.4033	1.96704	0.587849	3.34616	0.000819382	0.0187108
2193	26.2618	-1.59259	0.462215	-3.44555	0.000569891	0.0148276
2232	62.1776	2.30637	0.456501	5.05228	4.36576e-07	4.70775e-05
2289	243.58	1.86233	0.325169	5.72728	1.02051e-08	2.20091e-06
2310	41.1394	-1.23738	0.298744	-4.14194	3.44383e-05	0.00163036
2319	65.8133	-1.59078	0.476822	-3.33621	0.000849297	0.01896
2415	29.7175	1.26936	0.423358	2.99831	0.00271481	0.0393242
2417	102.843	-2.02892	0.630283	-3.21906	0.00128613	0.0242366
2428	39.2203	-1.184	0.37564	-3.15196	0.00162177	0.0278572
2434	65.4805	1.47885	0.45132	3.27672	0.00105021	0.020975
2435	15.741	1.59208	0.527193	3.01992	0.00252845	0.0380443
2459	13.852	1.51613	0.386074	3.92704	8.59987e-05	0.00347757
2523	52.9695	2.17139	0.586675	3.70118	0.000214598	0.00718164
2552	72.0722	-1.01377	0.32702	-3.10001	0.00193512	0.0318311
2565	38.7817	2.20138	0.673933	3.26647	0.00108899	0.0213508
2574	569.668	-1.05962	0.340117	-3.11546	0.00183656	0.0307307
2579	83.4331	1.02431	0.344294	2.97509	0.00292898	0.0415031
2650	26.3398	2.09578	0.622044	3.36918	0.000753918	0.0176308
2674	11.0598	-1.3819	0.467551	-2.9556	0.00312057	0.0432833
2750	61.7436	-1.81433	0.47448	-3.82382	0.0001314	0.0048122
2860	28.4657	2.21796	0.725454	3.05734	0.0022331	0.0355282
2912	122.408	1.67921	0.441604	3.80253	0.000143228	0.00514824
2916	246.939	1.03854	0.353274	2.93976	0.00328471	0.0448987
2939	29.126	2.94303	0.832532	3.53503	0.000407725	0.0119908
2955	25.0581	1.43311	0.474186	3.02224	0.00250908	0.0380443
3064	73.449	3.21111	0.661418	4.85489	1.20453e-06	0.000106273
3066	176.307	3.01368	0.639797	4.71037	2.47265e-06	0.000199975
3165	35.5114	1.91153	0.447305	4.27345	1.92474e-05	0.000987628
3247	35.0687	-1.27032	0.373102	-3.40476	0.000662231	0.0156755
3254	21.632	1.82746	0.553859	3.2995	0.000968574	0.0204348
3409	2689.55	1.47397	0.429139	3.43473	0.000593148	0.0151487
3452	26.5003	1.36724	0.435381	3.14033	0.00168759	0.0287335
3511	344.943	-1.38723	0.345839	-4.01121	6.04071e-05	0.00266478
3586	24.7272	1.66843	0.366043	4.558	5.16424e-06	0.000371252
3621	43.6747	-1.20808	0.34483	-3.50341	0.000459334	0.0131113
3648	2322.38	-1.8769	0.623477	-3.01038	0.00260919	0.0389572
3714	10.8925	1.25959	0.369595	3.40802	0.000654359	0.0156755
3730	30.3102	1.57428	0.475122	3.31342	0.000921622	0.0198763
3732	61.6508	3.59428	0.645334	5.56964	2.5527e-08	4.129e-06
3927	437.601	1.12644	0.352183	3.19845	0.00138168	0.0250639
4038	14.6917	2.06238	0.415584	4.9626	6.95559e-07	6.7504e-05
4039	11.6107	1.54722	0.448767	3.44771	0.000565353	0.0148276
4059	49.5665	2.96005	0.656926	4.5059	6.60907e-06	0.000442352
4093	34.5324	2.59607	0.711261	3.64995	0.00026229	0.00834598
4098	67.1565	3.01414	0.608788	4.95105	7.38128e-07	6.82241e-05
4099	32.3343	2.27893	0.533403	4.27243	1.93353e-05	0.000987628
4126	38.0388	3.10598	0.581803	5.33855	9.36931e-08	1.29899e-05
4137	61.0418	-1.5081	0.498714	-3.02398	0.00249477	0.0380443
4146	94.6411	-1.1717	0.349472	-3.35276	0.000800089	0.0184878
4152	298.127	-1.89387	0.502331	-3.77016	0.000163143	0.00565466
4159	46.5306	1.6532	0.498071	3.31921	0.000902731	0.0196877
4226	10.4268	1.57197	0.509137	3.08751	0.00201843	0.0329224
4229	48.1187	2.3857	0.732989	3.25476	0.00113489	0.0220282
4270	54.0143	1.72208	0.538217	3.1996	0.00137618	0.0250639
4346	105.159	1.2475	0.385937	3.23239	0.00122759	0.0233603
4457	62.1864	-1.67353	0.421065	-3.9745	7.05266e-05	0.00297592
4475	20.2006	1.27897	0.332825	3.84278	0.000121651	0.00472249
4491	92.8546	-1.27469	0.368518	-3.45896	0.000542259	0.0148276
4627	213.339	2.96482	0.589923	5.02577	5.01416e-07	5.12236e-05
4665	39.2635	-1.48288	0.451681	-3.28302	0.00102701	0.0207798
4719	40.006	1.93469	0.505246	3.8292	0.000128559	0.00479872
4778	1142.8	1.26138	0.394169	3.20009	0.00137383	0.0250639
4825	137.741	3.73108	0.872315	4.27722	1.89243e-05	0.000987628
4847	20.9561	1.23772	0.385245	3.21282	0.00131441	0.0245314
4849	2146.25	1.63429	0.317891	5.14103	2.73237e-07	3.31471e-05
4862	196.793	-1.85071	0.563756	-3.28282	0.00102775	0.0207798
526	307.803	5.10804	0.631179	8.09285	5.82824e-16	5.65631e-13
5290	682.604	7.15256	0.810482	8.82507	1.09394e-18	2.12335e-15
5305	83.395	2.92893	0.774826	3.78011	0.000156758	0.00553213
5489	17.8053	1.66984	0.452463	3.69055	0.00022377	0.00736166
557	72.5139	2.76941	0.670723	4.12899	3.64359e-05	0.00167947
559	143.362	-1.58216	0.46186	-3.42563	0.000613383	0.015462
5663	18.6709	1.95459	0.488871	3.99818	6.3831e-05	0.00275325
5676	100.778	2.39596	0.625546	3.83018	0.000128049	0.00479872
5705	17.9127	1.48015	0.503268	2.94107	0.00327078	0.0448987
572	52.447	-1.0245	0.2965	-3.4553	0.000549688	0.0148276
583	14.3407	1.85386	0.566176	3.27436	0.00105902	0.020975
584	28.4293	2.85069	0.670213	4.25341	2.10541e-05	0.00102165
5848	256.219	1.9895	0.625272	3.18182	0.00146352	0.0258245
5892	567.827	-1.24896	0.365725	-3.41504	0.000637726	0.0156687
5904	71.2153	-1.19989	0.320895	-3.73918	0.000184619	0.00628676
5921	86.2452	-2.14868	0.362401	-5.92902	3.04747e-09	8.4502e-07
5947	478.176	-1.72403	0.3849	-4.47916	7.49359e-06	0.000454533
6007	44.3448	-1.60939	0.307877	-5.22738	1.71933e-07	2.22481e-05
6013	24.1804	-1.25315	0.412668	-3.0367	0.00239183	0.0371404
6056	203.476	1.34167	0.389553	3.44411	0.000572937	0.0148276
6106	253.284	-1.40271	0.312792	-4.48447	7.30959e-06	0.000454533
6107	245.999	-1.46827	0.286847	-5.11865	3.07734e-07	3.51359e-05
6114	35.4535	1.79898	0.565229	3.18275	0.00145882	0.0258245
6119	185.18	-1.73041	0.406437	-4.25753	2.06702e-05	0.00102165
6195	41.3361	2.44633	0.383793	6.3741	1.84045e-10	8.93079e-08
6196	52.0296	3.34312	0.593736	5.63065	1.79528e-08	3.16784e-06
723	39.8611	1.79893	0.501223	3.58909	0.00033184	0.0103887
858	103.509	2.77076	0.606303	4.56993	4.87885e-06	0.000364331
914	117.089	3.78697	0.642237	5.89653	3.71235e-09	9.0071e-07
915	86.5314	3.84381	0.625737	6.14285	8.10519e-10	3.14644e-07
982	25.2634	1.84706	0.53621	3.44466	0.000571787	0.0148276
ERVH13q33.3	105.251	2.80493	0.631176	4.44398	8.83109e-06	0.000519429
ERVH16q24.1	35.0941	2.26952	0.68739	3.30164	0.000961202	0.0204348
ERVMER61-1	14.9399	3.79054	0.878565	4.31447	1.5999e-05	0.000913354
ERVW-27	56.6835	-1.0216	0.320808	-3.18445	0.00145027	0.0258245
K-14	18.2771	2.419	0.610081	3.96504	7.33834e-05	0.00303058
K-68	25.1438	-1.73788	0.568887	-3.05488	0.00225149	0.0355297
W-11	48.8905	-1.27384	0.423672	-3.00666	0.00264132	0.0390504
W-14	16.1859	-1.53815	0.430881	-3.56979	0.000357274	0.0108354
W-145	11.6399	2.73411	0.698708	3.9131	9.11195e-05	0.00360945
W-151	34.1729	-1.79585	0.539419	-3.32924	0.000870846	0.0192081
W-40	25.4369	1.22439	0.387208	3.1621	0.00156637	0.0273903
W-63	26.4755	-1.22577	0.422172	-2.90349	0.00369029	0.049742
W-82	10.8978	2.0262	0.669908	3.02459	0.00248968	0.0380443

## Sheet: GSE142279
HERV	baseMean	log2FoldChange	lfcSE	stat	pvalue	padj
1051	2.66031	-4.86448	1.46129	-3.32889	0.000871934	0.00678459
1058	22.7239	-2.23337	0.636493	-3.50887	0.000450013	0.00397459
1064	12.2591	-1.48973	0.527502	-2.82413	0.00474096	0.025589
1066	1.02199	2.57021	0.909051	2.82736	0.00469334	0.025589
1074	1.83555	3.39981	1.00051	3.39808	0.000678615	0.00545917
1112	47.7896	1.04323	0.277816	3.7551	0.000173269	0.00190295
1118	4.14092	3.81868	0.769311	4.96377	6.91386e-07	1.61852e-05
1119	4.75025	2.23841	0.595055	3.76169	0.000168772	0.00188636
1127	5.05876	-2.06505	0.416039	-4.96359	6.92004e-07	1.61852e-05
1128	3.67698	-1.93927	0.618457	-3.13567	0.00171465	0.0121663
1278	6.8672	-1.28637	0.42774	-3.00737	0.00263521	0.0170681
1342	43.4584	-3.58973	0.430239	-8.34356	7.20875e-17	1.01163e-14
1376	3.92523	-1.62667	0.629015	-2.58606	0.00970812	0.04618
1379	37.4643	-1.00869	0.264852	-3.80849	0.00013982	0.00162011
1412	19.0311	1.47222	0.41988	3.50628	0.000454421	0.00398565
1446	34.5471	1.82323	0.545014	3.34529	0.000821971	0.00644813
1452	9.40294	3.14266	0.879428	3.57352	0.00035221	0.00327093
1463	1.58327	-1.86484	0.713977	-2.6119	0.00900404	0.0435713
1475	42.0175	1.75138	0.48352	3.62214	0.000292177	0.00286061
1501	1.09656	2.23167	0.840958	2.65373	0.0079608	0.0394294
1518	3.30242	2.39092	0.821835	2.90925	0.00362301	0.0212391
1520	129.777	-2.56811	0.208653	-12.308	8.20029e-35	1.0357e-31
1537	3.19644	3.88645	0.840181	4.62573	3.73282e-06	6.77145e-05
1539	0.931492	3.03574	1.04405	2.90765	0.00364153	0.0212391
1543	2.59968	3.56786	1.21903	2.92681	0.00342457	0.0203459
1650	1.19319	-2.96893	0.744063	-3.99016	6.60288e-05	0.000859736
1725	7.41489	4.05779	1.35806	2.98793	0.00280873	0.0178664
1745	230.627	-1.05752	0.374309	-2.82527	0.00472413	0.025589
1805	3.49437	2.08805	0.718285	2.907	0.00364915	0.0212391
1827	0.963784	-3.16627	0.911905	-3.47215	0.000516305	0.00443601
1884	4.46309	-1.38191	0.519666	-2.65923	0.00783199	0.0389441
1925	1.15764	3.18248	0.936076	3.39981	0.000674321	0.00545917
1939	1.25426	-2.25613	0.872961	-2.58446	0.00975308	0.04618
1945	110.056	-1.55725	0.347748	-4.47808	7.53173e-06	0.00012354
1994	4.34481	3.15305	0.829117	3.80291	0.000143008	0.00164199
2003	153.666	5.40701	0.603008	8.96672	3.0548e-19	6.43035e-17
2022	81.1399	1.12797	0.22019	5.1227	3.01193e-07	7.76341e-06
2031	6.92953	1.90324	0.661166	2.8786	0.00399439	0.0226229
2080	6.06881	1.73814	0.48341	3.59558	0.00032367	0.00309693
2123	5.93771	-1.38732	0.459346	-3.0202	0.0025261	0.0165309
2170	9.18042	-2.17505	0.548859	-3.96286	7.40586e-05	0.000944808
2171	2.2614	-2.32998	0.682241	-3.4152	0.000637362	0.00533105
2172	2.35917	3.75773	1.04841	3.58421	0.000338106	0.00318677
2297	7.59106	-2.79659	0.453872	-6.16164	7.19958e-10	3.13554e-08
2323	2.32045	-3.72027	0.655842	-5.6725	1.40725e-08	4.80368e-07
2324	1.28983	-3.82243	0.990384	-3.85954	0.000113602	0.00136647
2339	4.00164	-1.50176	0.524831	-2.86141	0.00421756	0.0235698
2348	4.36026	1.70269	0.590467	2.88363	0.00393121	0.0223654
2365	101.243	6.75225	0.922086	7.32279	2.42864e-13	2.19098e-11
2415	22.2762	2.0639	0.702215	2.93913	0.00329138	0.0197953
2416	1.65167	-3.35359	1.26966	-2.64133	0.00825815	0.0405838
2417	114.911	-4.61677	0.603104	-7.65501	1.93293e-14	2.21936e-12
2428	5.91039	-1.69901	0.541822	-3.13573	0.00171427	0.0121663
2432	7.51588	-2.36766	0.585919	-4.04094	5.32373e-05	0.000715306
2434	10.3833	1.92895	0.441607	4.36803	1.25373e-05	0.000197932
2445	4.29482	1.75067	0.665481	2.63069	0.00852118	0.0415531
2518	126.913	1.01363	0.343388	2.95186	0.0031587	0.0192727
2522	6.21496	2.09496	0.690283	3.03493	0.00240593	0.0158265
2523	4.26914	3.24651	0.89046	3.64588	0.000266479	0.00267113
2579	19.3218	1.41858	0.269793	5.25803	1.45605e-07	3.83124e-06
2581	3.15295	1.7461	0.569093	3.06822	0.00215341	0.0143517
2587	4.26502	4.81845	0.864445	5.57404	2.48901e-08	7.85905e-07
2674	1.72047	-3.89558	1.19084	-3.27127	0.00107065	0.00814595
2691	1.03723	-3.49047	1.25282	-2.7861	0.00533458	0.0283091
2692	162.628	2.52685	0.631639	4.00046	6.32191e-05	0.000831726
2699	14.179	-1.24234	0.389427	-3.19018	0.00142183	0.0105634
2734	6.91497	-1.18359	0.397202	-2.97981	0.00288429	0.0181237
2749	3.81168	-1.33258	0.495272	-2.6906	0.00713238	0.0362824
2755	5.14047	3.72055	0.956191	3.89101	9.98295e-05	0.00123179
2821	1.71258	3.96649	0.962522	4.12093	3.77338e-05	0.000529531
2846	8.79953	-3.04752	0.788414	-3.86539	0.000110913	0.00134696
2897	6.00593	4.09035	1.39921	2.92334	0.00346302	0.0204383
2914	31.5457	4.39614	1.06412	4.13125	3.6079e-05	0.000511997
2916	32.2742	1.6171	0.515168	3.13897	0.0016954	0.0121663
2926	5.79441	1.09077	0.401414	2.71733	0.00658106	0.0342053
2955	7.99204	3.39965	0.698035	4.87031	1.11424e-06	2.46893e-05
3031	5.7022	-2.70667	0.482715	-5.60718	2.05646e-08	6.65977e-07
3092	5.91747	3.40921	0.788272	4.32491	1.52592e-05	0.000237931
3165	14.5513	2.94473	0.474275	6.2089	5.33552e-10	2.4067e-08
3166	36.0798	-1.03395	0.2832	-3.65095	0.000261269	0.00263986
3171	86.8808	2.8859	0.54253	5.31933	1.04147e-07	2.92307e-06
3177	2.66452	2.03296	0.739201	2.75021	0.00595564	0.0312115
3194	9.88609	3.40675	0.646903	5.26625	1.39239e-07	3.74169e-06
3196	6.47856	-1.22592	0.376589	-3.25534	0.00113256	0.00856541
3209	1.77529	-4.27453	1.1527	-3.70828	0.000208671	0.00223349
3316	3.33277	-1.69136	0.481042	-3.51604	0.000438036	0.00389606
3340	2.48585	2.47596	0.807176	3.06744	0.00215901	0.0143517
3452	5.11888	4.30854	0.774912	5.56004	2.69709e-08	8.30835e-07
3509	1.08037	-3.02959	1.0794	-2.80673	0.00500465	0.0267834
3511	23.5976	-2.7214	0.738829	-3.68339	0.00023015	0.00240231
3526	3.69004	-3.15999	0.795238	-3.97364	7.07828e-05	0.000912231
3527	93.5385	1.53125	0.403444	3.79544	0.000147379	0.00167693
3533	63.4331	-1.45358	0.371017	-3.91783	8.9351e-05	0.00111733
3537	49.0169	-1.07177	0.347502	-3.08422	0.00204085	0.013933
3542	254.464	1.28984	0.254187	5.07439	3.88739e-07	9.81956e-06
3551	4.75365	3.36627	0.741787	4.53806	5.67748e-06	9.69007e-05
3552	18.9097	-1.1291	0.300656	-3.75544	0.000173034	0.00190295
3553	7.84897	1.4198	0.456561	3.10978	0.00187229	0.0129929
3600	7.90657	1.57534	0.612371	2.57252	0.0100961	0.0475797
3606	6.52432	-2.32429	0.856397	-2.71403	0.00664696	0.0344062
3610	2.87734	-3.14963	0.731675	-4.30468	1.67229e-05	0.000257573
3642	2.46633	-1.95306	0.572232	-3.41306	0.000642372	0.0053376
3643	0.786744	-2.2912	0.768603	-2.981	0.00287313	0.0181237
3648	130.13	-2.29288	0.625654	-3.66477	0.000247561	0.00252889
3663	3.38099	-3.03546	0.640447	-4.7396	2.14145e-06	4.2931e-05
3679	2.08223	-2.00336	0.674746	-2.96906	0.00298716	0.018494
3680	6.48796	3.51875	0.874643	4.02306	5.74459e-05	0.000763729
3715	11.8519	1.85903	0.585862	3.17315	0.00150793	0.0110728
3730	1.80897	3.55739	1.25113	2.84333	0.00446443	0.0247712
3732	8.48627	4.54928	1.26093	3.60786	0.000308731	0.00297654
3786	0.882336	3.3413	1.27194	2.62692	0.00861604	0.0418541
3799	26.3003	-1.95771	0.345843	-5.6607	1.50754e-08	5.01058e-07
3843	5.64444	3.33194	0.672624	4.95364	7.28364e-07	1.67259e-05
3883	3.02555	-1.55267	0.577278	-2.68963	0.00715307	0.0362824
3927	217.324	1.34768	0.298256	4.51852	6.22729e-06	0.000104868
3932	1.73907	2.78823	0.842943	3.30773	0.000940553	0.0072434
3943	16.1494	-1.87786	0.409808	-4.5823	4.59884e-06	8.06713e-05
3987	2.3785	2.7426	0.917026	2.99076	0.00278286	0.0178414
4009	11.3645	5.24712	1.84675	2.84127	0.00449345	0.0247827
4050	262.91	1.56319	0.236635	6.60591	3.95078e-11	2.49492e-09
4098	70.3578	3.97296	0.729196	5.44842	5.08199e-08	1.49269e-06
4100	5.17897	1.15671	0.323735	3.57303	0.000352876	0.00327093
4137	6.93693	-4.28296	0.555839	-7.70539	1.3044e-14	1.64746e-12
4138	67.5023	-2.61211	0.549913	-4.75005	2.03366e-06	4.14275e-05
4142	1.08906	-2.65734	0.654091	-4.06265	4.85193e-05	0.000658924
4152	49.1331	-4.23132	0.481069	-8.79566	1.42209e-18	2.56587e-16
4159	11.2	2.09611	0.659631	3.1777	0.00148448	0.0109643
4185	244.237	-2.23131	0.345957	-6.44966	1.12099e-10	6.15569e-09
4231	21.2255	-1.4417	0.498222	-2.89368	0.00380754	0.0218587
4246	0.980848	-3.42189	1.00932	-3.39028	0.000698209	0.00558125
4270	18.7434	3.12714	0.46361	6.74519	1.52826e-11	1.01589e-09
4271	7.3491	-2.10257	0.621801	-3.38141	0.000721137	0.00572828
4291	1.63114	-3.11987	0.850056	-3.67019	0.000242369	0.00250911
4346	37.1738	1.19252	0.419486	2.84281	0.00447177	0.0247712
4351	2.63385	-1.758	0.660257	-2.6626	0.00775393	0.038772
4357	3.60337	-2.32911	0.783844	-2.97139	0.00296455	0.0184445
4405	12.6186	6.00223	1.84663	3.25037	0.00115255	0.00866474
4419	2.86918	3.28815	0.888082	3.70252	0.000213465	0.00226559
4421	16.1301	-1.12017	0.396511	-2.82506	0.0047271	0.025589
4442	6.43204	-1.53667	0.572627	-2.68355	0.00728459	0.0368017
4444	58.8555	-1.62635	0.383382	-4.24211	2.21425e-05	0.00033694
4457	44.5061	-1.15153	0.338705	-3.39981	0.000674323	0.00545917
4463	1308.45	-2.51232	0.665872	-3.77297	0.000161315	0.00181911
4464	29.7882	-1.94554	0.334226	-5.82103	5.84874e-09	2.2323e-07
4511	1.04942	1.96525	0.746391	2.63301	0.00846318	0.0414302
4547	0.979402	-2.53883	0.712647	-3.56254	0.000367291	0.00336151
460	1.20172	-3.54998	0.982527	-3.61311	0.000302545	0.00293934
4615	25.1753	-2.00449	0.418107	-4.7942	1.63329e-06	3.49634e-05
4617	32.8781	-1.41696	0.450007	-3.14874	0.00163976	0.0118344
4627	591.154	3.81511	0.582351	6.55123	5.70642e-11	3.27601e-09
4657	9.5987	-4.02767	0.758102	-5.31283	1.07933e-07	2.96346e-06
4658	7.62717	-1.81432	0.618139	-2.93513	0.00333406	0.019957
4663	3.87576	-2.4582	0.601132	-4.08928	4.32718e-05	0.000594047
4665	2.24272	-2.13433	0.72584	-2.9405	0.00327682	0.0197953
4682	11.0043	-1.45298	0.404817	-3.58922	0.000331673	0.00314965
4719	17.6736	2.33718	0.590914	3.95519	7.64742e-05	0.000965869
4825	1605.57	7.10061	0.662861	10.7121	8.93454e-27	3.76144e-24
4830	889.14	1.05565	0.232179	4.54673	5.44856e-06	9.42675e-05
4849	340.843	1.51618	0.438089	3.46089	0.000538388	0.00456365
4861	4.28465	-3.28064	0.557965	-5.87965	4.1114e-09	1.62272e-07
4896	6.45473	4.9288	1.10494	4.4607	8.16942e-06	0.000132282
513	6.14333	-2.40617	0.395783	-6.07952	1.20544e-09	5.07489e-08
526	17.1211	5.22789	0.564502	9.26105	2.0243e-20	6.39171e-18
5287	2.7388	3.1618	1.06197	2.97731	0.00290788	0.0181814
5290	2756.28	8.00933	0.872448	9.1803	4.29907e-20	1.08594e-17
5305	15.6418	4.07572	0.857914	4.75073	2.02682e-06	4.14275e-05
5404	3.40274	1.40664	0.458042	3.07099	0.0021335	0.0143331
546	32.7852	2.62335	0.542255	4.83786	1.31244e-06	2.85795e-05
5480	12.2946	1.90538	0.457126	4.16817	3.07053e-05	0.00045094
5488	2.18769	2.20804	0.754575	2.9262	0.00343125	0.0203459
5489	2.67973	2.44257	0.588506	4.15046	3.31812e-05	0.000476225
557	10.1143	3.58663	0.978878	3.66402	0.000248283	0.00252889
559	13.0967	-2.8408	0.330017	-8.60804	7.43215e-18	1.17335e-15
5618	3.73908	1.47156	0.552794	2.66205	0.00776668	0.038772
5657	1.26505	2.39896	0.809967	2.9618	0.00305846	0.0187517
5658	24.8334	-3.52851	0.607144	-5.81165	6.1861e-09	2.2323e-07
5663	3.30513	2.37902	0.863398	2.75542	0.00586167	0.0308471
5676	11.713	2.02623	0.649781	3.11832	0.00181886	0.0127624
569	7.1316	-2.44373	0.548336	-4.45663	8.326e-06	0.000133111
5705	7.83599	3.40698	0.721218	4.72393	2.31334e-06	4.49499e-05
574	6.25747	-1.29886	0.307399	-4.22533	2.38593e-05	0.000354521
5763	2.51158	3.53339	0.908446	3.88949	0.000100454	0.00123179
584	3.24384	4.73298	1.38782	3.41037	0.00064875	0.00535536
5840	6.90237	1.94787	0.673975	2.89013	0.00385088	0.0220075
5848	66.942	1.30786	0.506113	2.58413	0.00976251	0.04618
5892	89.2389	-1.67036	0.361189	-4.62461	3.75298e-06	6.77145e-05
5897	1.19182	-3.14936	0.843728	-3.73267	0.00018946	0.0020452
5898	2.28374	-3.99696	1.42321	-2.8084	0.00497877	0.0267583
5904	15.1897	-1.60282	0.292134	-5.48658	4.09779e-08	1.23226e-06
5909	3.96146	-1.9362	0.545703	-3.54808	0.000388049	0.00352594
5917	5.65302	2.154	0.771394	2.79234	0.00523277	0.027886
5947	3.28997	-2.14922	0.704466	-3.05085	0.00228197	0.0150897
6007	32.0953	-2.75451	0.244998	-11.243	2.50756e-29	1.58352e-26
6034	6.51226	-4.19505	1.11961	-3.74688	0.000179051	0.00194949
6068	2.47015	2.50471	0.701284	3.5716	0.000354804	0.00327093
607	1.9836	-1.92501	0.530667	-3.62753	0.000286141	0.0028234
6078	7.13173	-1.58949	0.449203	-3.53847	0.00040245	0.00363068
6107	4.44062	-1.25242	0.431095	-2.90521	0.00367008	0.0212629
611	1.55432	-3.26061	0.691867	-4.71277	2.44373e-06	4.67642e-05
6114	18.4795	6.43274	0.925901	6.94755	3.71683e-12	2.93397e-10
6118	9.59888	3.29388	0.692027	4.75976	1.9382e-06	4.07992e-05
6119	23.4998	-3.14378	0.445408	-7.0582	1.68675e-12	1.42025e-10
6123	55.1868	2.0346	0.43333	4.69527	2.66259e-06	5.01918e-05
6125	5.49452	-4.01501	0.747102	-5.37411	7.69607e-08	2.20912e-06
6165	1.67437	-2.33589	0.882697	-2.64631	0.00813743	0.0401468
6169	265.428	-1.94857	0.386794	-5.03773	4.71078e-07	1.16661e-05
6196	69.9574	6.33989	1.09014	5.81565	6.03971e-09	2.2323e-07
6226	7.66824	1.48846	0.481888	3.08882	0.00200954	0.0137938
626	6.76508	-1.13511	0.385758	-2.94256	0.00325514	0.0197656
6275	4.70578	1.86438	0.448825	4.1539	3.26851e-05	0.000474498
6277	34.0696	1.2681	0.45877	2.76412	0.00570761	0.030162
6285	1138.1	1.66264	0.243025	6.84144	7.84e-12	5.50107e-10
679	1.22782	-2.70717	0.942306	-2.87292	0.00406694	0.022931
704	9.63665	4.12882	0.826679	4.99447	5.89977e-07	1.43296e-05
724	0.94054	-2.77438	0.862265	-3.21755	0.0012929	0.00966235
857	24.2834	-2.21451	0.351146	-6.30654	2.85345e-10	1.44156e-08
858	109.324	3.31187	0.575819	5.75157	8.84159e-09	3.10193e-07
864	101.615	1.29993	0.170198	7.63771	2.21124e-14	2.32733e-12
868	35.7297	-2.92185	0.445205	-6.56293	5.27618e-11	3.17325e-09
912	6.79041	3.5111	0.855666	4.10336	4.07201e-05	0.000565159
915	13.5325	3.84358	0.855968	4.49033	7.11121e-06	0.000118177
942	112.603	2.01911	0.321276	6.28466	3.28577e-10	1.59612e-08
944	13.4965	2.22523	0.582298	3.82146	0.000132664	0.00155143
948	5.30319	-1.7924	0.604761	-2.96382	0.0030385	0.0187201
977	1.29567	-1.72665	0.675971	-2.55433	0.0106392	0.0499527
ERV18-1	1.31112	-3.31759	0.988243	-3.35706	0.000787753	0.00621832
ERVFRD-1	16.6846	-2.60426	0.379299	-6.86598	6.60382e-12	4.90625e-10
ERVH13q33.3	554.778	4.79319	0.643187	7.45226	9.17565e-14	8.9145e-12
ERVH5q23.2	101.125	3.00238	0.635221	4.72651	2.2841e-06	4.49499e-05
ERVHXq23	1.36112	-3.88083	1.01378	-3.82807	0.000129151	0.00152446
HERVER(HCML-ARV)	824.989	-3.68309	0.58733	-6.2709	3.58965e-10	1.67916e-08
HERVK-26	2.20322	-2.17502	0.625879	-3.47514	0.000510587	0.00441692
K-10	90.1889	2.18942	0.364982	5.9987	1.98902e-09	8.10366e-08
K-14	9.4366	3.06104	0.653119	4.6868	2.77513e-06	5.1544e-05
K-21	11.0109	-1.20233	0.390073	-3.08231	0.002054	0.0139473
K-49	26.2573	2.6863	0.700929	3.83249	0.000126852	0.00151145
K-50	5.75706	2.75359	0.896364	3.07196	0.00212659	0.0143331
K-7	4.65102	2.34968	0.681901	3.44578	0.000569404	0.00479438
W-45	5.91726	1.86835	0.681293	2.74235	0.00610009	0.0318364
